# Supplementary material for: Phage Encounters Recorded in CRISPR Arrays in the Genus Oenococcus
Source: Viruses. 2022 Dec 20;15(1):15. doi: 10.3390/v15010015 (PMC9867325; doi:10.3390/v15010015)
Supplement: Supplementary file 1 [file viruses-15-00015-s001.zip]

Archive with 1 entries (1 files):
- viruses-2003343-supplementary.pdf
